# Supplementary material for: Pinostrobin: An Adipogenic Suppressor from Fingerroot (Boesenbergia rotunda) and Its Possible Mechanisms
Source: Foods. 2022 Sep 29;11(19):3024. doi: 10.3390/foods11193024 (PMC9564182; doi:10.3390/foods11193024)
Supplement: Supplementary file 1 [file foods-11-03024-s001.zip]

Archive with 1 entries (1 files):
- foods-1872282-supplementary.pdf
